# Supplementary material for: IAROA: An Enhanced Attraction–Repulsion Optimisation Algorithm Fusing Multiple Strategies for Mechanical Optimisation Design
Source: Biomimetics (Basel). 2025 Sep 17;10(9):628. doi: 10.3390/biomimetics10090628 (PMC12467200; doi:10.3390/biomimetics10090628)
Supplement: Supplementary file 1 [file biomimetics-10-00628-s001.zip]

Archive with 1 entries (1 files):
- biomimetics-3773413-supplementary.pdf
